# Supplementary material for: Swimming performance, maximum O2 consumption, EPOC, post-exercise recovery and tissue metabolites after fatigue by Ucrit versus chase protocols in mahi-mahi (Coryphaena hippurus), a high-performance pelagic teleost
Source: J Exp Biol. 2026 Apr 13;229(7):jeb251301. doi: 10.1242/jeb.251301 (PMC13120674; doi:10.1242/jeb.251301)
Supplement: Table S2. Excel file of statistical results for each Figure panel in the main paper. [file jexbio-229-251301-TableS2.xlsx]

## Sheet: Figure 1A
Fig 1A	MO2 Rest
MO2 Rest in Ucrit vs Chase
Mann-Whitney Rank Sum Test
			Mann-Whitney U Statistic	t statistic	Adjusted P value	n
Ucrit vs Chase MO2 Rest			136.5	289.5	0.796	17, 17
Data reported in text related to Figure 1 but not shown in Figures
Comparing SMR in Ucrit and Ucrit EPOC
Mann-Whitney Rank Sum Test
			Mann-Whitney U Statistic	t statistic	Adjusted P value	n
MO2 Standard-Ucrit vs Ucrit EPOC			25	61	0.312	8,9
Comparison of MO2 Standard vs MO2 Rest
Mann-Whitney Rank Sum Test
			Mann-Whitney U Statistic=	t statistic	Adjusted P value	n
MO2 Standard-Ucrit vs MO2 Rest			78	231	P = <0.001	17,34
Comparing all groups (RMR)
Kruskal-Wallis One Way Analysis of Variance on Ranks
			H value	df	Adjusted P value	n
Control, Ucrit, Chase, Ucrit epoc, Chase Epoc 4h, Chase epoc 7h			0.18	5	0.999	10,8,7,9,9,8
Comparison validating pooling Ucrit and Ucrit epoc groups for Ucrit
Student,\'s t-test
Ucrit vs Ucrit EPOC			t statistic	df	Adjusted P value	n
			-1.502	15	0.154	8,9
Comparison of % difference in MO2 max by forward rather than back-ertaolation against 0% difference
Student's 1-sample t-test			DF = 8, t = 0.7932, P = 0.4505
Observed % difference versus 0%difference

## Sheet: Figure 1B
Fig 1B	MO2 Max
Mann-Whitney Rank Sum Test
			Mann-Whitney U Statistic	t statistic	Adjusted P value	n
Ucrit vs Chase MO2 Max			16	152	P = <0.001	17, 16

## Sheet: Figure 1C
1C	MO2 Absolute Aerobic Scope
Mann-Whitney Rank Sum Test
			Mann-Whitney U Statistic	t statistic	Adjusted P value	n
Ucrit vs Chase MO2 Aerobic Scope (Absolute)			20	156	P = <0.001	17, 16
	1

## Sheet: Figure 1D
1D	Factorial Aerobic Scope
Mann-Whitney Rank Sum Test
			Mann-Whitney U Statistic	t statistic	Adjusted P value	n
Ucrit vs Chase MO2 Aerobic Scope (Factorial)			32	168	P = <0.001	17, 16

## Sheet: Figure 2A
Figure 2A	MO2 at Different Speeds
One Way ANOVA		DF		F (DFn, DFd)		P value
		8		F (8, 118) = 39.88		P <0.0001
Holm-Sidak Post Hoc Comparison
				t statistic		Adjusted P value			Group	n
1 BL/sec vs. 1.5 BL/sec				1.388		0.6513			1.0 BL/sec	17
1 BL/sec vs. 2 BL/sec				4.51		0.0003			1.5BL/sec	17
1 BL/sec vs. 2.5 BL/sec				6.994		< 0.0001			2.0 BL/sec	17
1 BL/sec vs. 3 BL/sec				8.6		< 0.0001			2.5 BL/sec	17
1 BL/sec vs. 3.5 BL/sec				9.484		< 0.0001			3.0 BL/sec	16
1 BL/sec vs. 4 BL/sec				10.49		< 0.0001			3.5 BL/sec	12
1 BL/sec vs. 4.5 BL/sec				7.788		< 0.0001			4.0 BL/sec	10
1 BL/sec vs. Ucrit				13.2		< 0.0001			4.5 BL/sec	4
1.5 BL/sec vs. 2 BL/sec				3.122		0.0311			Ucrit	17
1.5 BL/sec vs. 2.5 BL/sec				5.606		< 0.0001
1.5 BL/sec vs. 3 BL/sec				7.234		< 0.0001
1.5 BL/sec vs. 3.5 BL/sec				8.222		< 0.0001
1.5 BL/sec vs. 4 BL/sec				9.294		< 0.0001
1.5 BL/sec vs. 4.5 BL/sec				6.932		< 0.0001
1.5 BL/sec vs. Ucrit				11.82		< 0.0001
2 BL/sec vs. 2.5 BL/sec				2.484		0.1351
2 BL/sec vs. 3 BL/sec				4.159		0.001
2 BL/sec vs. 3.5 BL/sec				5.381		< 0.0001
2 BL/sec vs. 4 BL/sec				6.607		< 0.0001
2 BL/sec vs. 4.5 BL/sec				5.005		< 0.0001
2 BL/sec vs. Ucrit				8.693		< 0.0001
2.5 BL/sec vs. 3 BL/sec				1.714		0.5265
2.5 BL/sec vs. 3.5 BL/sec				3.122		0.0311
2.5 BL/sec vs. 4 BL/sec				4.469		0.0003
2.5 BL/sec vs. 4.5 BL/sec				3.472		0.0108
2.5 BL/sec vs. Ucrit				6.209		< 0.0001
3 BL/sec vs. 3.5 BL/sec				1.519		0.6267
3 BL/sec vs. 4 BL/sec				2.938		0.0467
3 BL/sec vs. 4.5 BL/sec				2.384		0.1565
3 BL/sec vs. Ucrit				4.401		0.0004
3.5 BL/sec vs. 4 BL/sec				1.41		0.6513
3.5 BL/sec vs. 4.5 BL/sec				1.303		0.6513
3.5 BL/sec vs. Ucrit				2.527		0.1325
4 BL/sec vs. 4.5 BL/sec				0.2508		0.9211
4 BL/sec vs. Ucrit				0.8751		0.7655
4.5 BL/sec vs. Ucrit				0.3605		0.9211

## Sheet: Figure 2B
Figure 2B	Aerobic Cost of Transport
One Way ANOVA		DF		F (DFn, DFd)		P value
		8		F (8, 118) = 2.680		P = 0.0096
Holm-Sidak Post Hoc Comparison
			t-statistic	Adjusted P value				Group	n
1.0 BL/sec vs. 1.5 BL/sec			3.268	0.0458				1.0 BL/sec	17
1.0 BL/sec vs. 2.0 BL/sec			3.053	0.0853				1.5BL/sec	17
1.0 BL/sec vs. 2.5BL/sec			3.378	0.0331				2.0 BL/sec	17
1.0 BL/sec vs. 3.0 BL/sec			3.716	0.0111				2.5 BL/sec	17
1.0 BL/sec vs. 3.5BL/sec			3.435	0.0283				3.0 BL/sec	16
1.0 BL/sec vs. 4.0 BL/sec			2.975	0.1012				3.5 BL/sec	12
1.0 BL/sec vs. 4.5BL/sec			2.615	0.2545				4.0 BL/sec	10
1.0 BL/sec vs. Ucrit			3.205	0.0541				4.5 BL/sec	4
1.5 BL/sec vs. 2.0 BL/sec			0.215	> 0.9999				Ucrit	17
1.5 BL/sec vs. 2.5BL/sec			0.3253	> 0.9999
1.5 BL/sec vs. 3.0 BL/sec			0.7093	> 0.9999
1.5 BL/sec vs. 3.5BL/sec			0.6576	> 0.9999
1.5 BL/sec vs. 4.0 BL/sec			0.3479	> 0.9999
1.5 BL/sec vs. 4.5BL/sec			0.731	> 0.9999
1.5 BL/sec vs. Ucrit			0.1523	> 0.9999
2.0 BL/sec vs. 2.5BL/sec			0.1104	> 0.9999
2.0 BL/sec vs. 3.0 BL/sec			0.4976	> 0.9999
2.0 BL/sec vs. 3.5BL/sec			0.462	> 0.9999
2.0 BL/sec vs. 4.0 BL/sec			0.1628	> 0.9999
2.0 BL/sec vs. 4.5BL/sec			0.5983	> 0.9999
2.0 BL/sec vs. Ucrit			0.06272	> 0.9999
2.5BL/sec vs. 3.0 BL/sec			0.3889	> 0.9999
2.5BL/sec vs. 3.5BL/sec			0.3616	> 0.9999
2.5BL/sec vs. 4.0 BL/sec			0.06787	> 0.9999
2.5BL/sec vs. 4.5BL/sec			0.5302	> 0.9999
2.5BL/sec vs. Ucrit			0.1731	> 0.9999
3.0 BL/sec vs. 3.5BL/sec			0.00227	> 0.9999
3.0 BL/sec vs. 4.0 BL/sec			0.269	> 0.9999
3.0 BL/sec vs. 4.5BL/sec			0.2847	> 0.9999
3.0 BL/sec vs. Ucrit			0.5594	> 0.9999
3.5BL/sec vs. 4.0 BL/sec			0.2553	> 0.9999
3.5BL/sec vs. 4.5BL/sec			0.2742	> 0.9999
3.5BL/sec vs. Ucrit			0.5191	> 0.9999
4.0 BL/sec vs. 4.5BL/sec			0.4523	> 0.9999
4.0 BL/sec vs. Ucrit			0.2168	> 0.9999
4.5BL/sec vs. Ucrit			0.637	> 0.9999

## Sheet: Figure 2C
Figure 2C	Incremental Cost of Transport
One Way ANOVA		DF		F (DFn, DFd)		P value
		8		F (8, 118) = 9.502		P < 0.0001
Holm-Sidak Post Hoc Comparison
			t statistic	Adjusted P value				Group	n
1.0 BL/sec vs. 1.5 BL/sec			0.9083	0.9957				1.0 BL/sec	17
1.0 BL/sec vs. 2.0 BL/sec			3.346	0.0276				1.5BL/sec	17
1.0 BL/sec vs. 2.5BL/sec			4.747	0.0002				2.0 BL/sec	17
1.0 BL/sec vs. 3.0 BL/sec			4.857	0.0001				2.5 BL/sec	17
1.0 BL/sec vs. 3.5BL/sec			4.726	0.0002				3.0 BL/sec	16
1.0 BL/sec vs. 4.0 BL/sec			5.12	< 0.0001				3.5 BL/sec	12
1.0 BL/sec vs. 4.5BL/sec			3.353	0.0276				4.0 BL/sec	10
1.0 BL/sec vs. Ucrit			6.663	< 0.0001				4.5 BL/sec	4
1.5 BL/sec vs. 2.0 BL/sec			2.438	0.3029				Ucrit	17
1.5 BL/sec vs. 2.5BL/sec			3.839	0.0054
1.5 BL/sec vs. 3.0 BL/sec			3.963	0.0037
1.5 BL/sec vs. 3.5BL/sec			3.9	0.0045
1.5 BL/sec vs. 4.0 BL/sec			4.338	0.0009
1.5 BL/sec vs. 4.5BL/sec			2.792	0.1314
1.5 BL/sec vs. Ucrit			5.755	< 0.0001
2.0 BL/sec vs. 2.5BL/sec			1.401	0.9429
2.0 BL/sec vs. 3.0 BL/sec			1.562	0.8881
2.0 BL/sec vs. 3.5BL/sec			1.682	0.8367
2.0 BL/sec vs. 4.0 BL/sec			2.24	0.4368
2.0 BL/sec vs. 4.5BL/sec			1.288	0.9563
2.0 BL/sec vs. Ucrit			3.317	0.0286
2.5BL/sec vs. 3.0 BL/sec			0.1829	0.9996
2.5BL/sec vs. 3.5BL/sec			0.408	0.9996
2.5BL/sec vs. 4.0 BL/sec			1.034	0.9909
2.5BL/sec vs. 4.5BL/sec			0.4232	0.9996
2.5BL/sec vs. Ucrit			1.916	0.6957
3.0 BL/sec vs. 3.5BL/sec			0.236	0.9996
3.0 BL/sec vs. 4.0 BL/sec			0.8645	0.9957
3.0 BL/sec vs. 4.5BL/sec			0.3068	0.9996
3.0 BL/sec vs. Ucrit			1.704	0.8367
3.5BL/sec vs. 4.0 BL/sec			0.6034	0.9991
3.5BL/sec vs. 4.5BL/sec			0.1409	0.9996
3.5BL/sec vs. Ucrit			1.335	0.9529
4.0 BL/sec vs. 4.5BL/sec			0.2991	0.9996
4.0 BL/sec vs. Ucrit			0.6151	0.9991
4.5BL/sec vs. Ucrit			0.7595	0.9974

## Sheet: Figure 3D
Fig,3D EPOC
One Way Analysis of Variance
				DF	Residual DF	Total DF	F value	P value
Ucrit vs Chase 4h vs Chase 7h				2	30	32	F= 12.344	<0.001
Holm -Sidak Post-hoc comparisons				t	P value			n numbers
Ucrit EPOC vs Chase 7h EPOC				4.968	<0.001		Ucrit epoc	9
Chase 4h EPOC vs Chase 7h EPOC				2.902	0.014		Chase epoc 4h	16
Ucrit EPOC vs Chase 4h EPOC				2.779	0.009		Chase epoc 7h	8

## Sheet: Figure 3E
Fig, 3E: mg O2 change from resting
Kruskal-Wallis One Way ANOVA on Ranks
			DF	H value	P value
Ucrit vs Chase 4h vs Chase 7h			2	3.934	0.14			n
							Ucrit epoc	9
							Chase epoc 4h	16
							Chase epoc 7h	8
% elevations of MO2 relative to			MO2rest
1-sample t-test against theoretical value of 0% difference
	P value	t value	n	DF
Ucrit 4h	0.225	1.389	9	8
Chase 4 h	0.0002	4.9405	16	15
Chase 7h	0.0065	3.8208	8	7
The total oxygen cost of swimming to Ucrit (TOCUcrit) in the Ucrit recovery 4h treatment versus 4h EPOC in same fish
Two tailed paired Student's t -test
P = 0.0282		t=2.673		Df=8

## Sheet: Figure 4A
Figure 4A	Red Muscle Total Glucosyl Units
One Way ANOVA		DF		F (DFn, DFd)		P value
		5		F (5, 45) = 3.729		P= 0.0066
Tukey Post Hoc Comparison
				q statistic		Adjusted P value			Group		n
Control vs. Ucrit Fatigue				2.528		0.4841			Control		9			Tunnel Rest vs. Ucrt
Control vs. Chase Fatigue				0.814		0.9921			Ucrit Fatigue		8			Tunnel Rest vs. Chase
Control vs. Ucrit Recovery 4h				6.232		0.0009			Ucrit Recovery 4 h		9			Tunnel Rest vs. Ucrit EPOC
Control vs. Chase Recovery 7h				0.8281		0.9915			Chase Fatigue		9			Tunnel Rest vs. Chase EPOC 7
Control vs. Chase Recovery 4h				3.092		0.2646			Chase Recovery 4h		8			Tunnel Rest vs. Chase EPOC 4
Ucrit Fatigue vs. Chase Fatigue				1.738		0.8204			Chase Recovery 7h		8			Ucrt vs. Chase
Ucrit Fatigue vs. Ucrit Recovery 4h				3.518		0.15								Ucrt vs. Ucrit EPOC
Ucrit Fatigue vs. Chase Recovery 7h				1.652		0.8495								Ucrt vs. Chase EPOC 7
Ucrit Fatigue vs. Chase Recovery 4h				0.6376		0.9975								Ucrt vs. Chase EPOC 4
Chase Fatigue vs. Ucrit Recovery 4h				5.418		0.0051								Chase vs. Ucrit EPOC
Chase Fatigue vs. Chase Recovery 7h				0.0384		> 0.9999								Chase vs. Chase EPOC 7
Chase Fatigue vs. Chase Recovery 4h				2.331		0.5723								Chase vs. Chase EPOC 4
Ucrit Recovery 4h vs. Chase Recovery 7h				5.217		0.0076								Ucrit EPOC vs. Chase EPOC 7
Ucrit Recovery 4h vs. Chase Recovery 4h				2.737		0.3951								Ucrit EPOC vs. Chase EPOC 4
Chase Recovery 7h vs. Chase Recovery 4h				2.233		0.6162								Chase EPOC 7 vs. Chase EPOC 4

[truncated: 14 more sheets: Figure 4B, Figure 4C, Figure 4D, Figure 4E, Figure 5A, Figure 5B, Figure 5C, Figure 5D, Figure 5E, Figure 6A, Figure 6B, Figure 6C, Figure 6D, Figure 6E]
